# Supplementary material for: N-myc downstream regulated gene 1 (ndrg1) functions as a molecular switch for cellular adaptation to hypoxia
Source: eLife. 2022 Oct 10;11:e74031. doi: 10.7554/eLife.74031 (PMC9550225; doi:10.7554/eLife.74031)
Supplement: Figure 6—source data 2. [file elife-74031-fig6-data2.zip]

Archive with 1 entries (1 files):
- Figure 6-Source Data 2.xlsx
